# Supplementary material for: Template-independent enzymatic synthesis of RNA oligonucleotides
Source: Nat Biotechnol. 2024 Jul 12;43(5):762–72. doi: 10.1038/s41587-024-02244-w (PMC12084152; doi:10.1038/s41587-024-02244-w)
Supplement: Supplementary file 3 — Structures, molecular formulas, calculated masses and observed masses of mononucleotide extensions from indicated figures. A Microsoft Excel-based toolkit (named ezRNA Analyzer) to determine oligonucleotide exact mass is included. [file 41587_2024_2244_MOESM3_ESM.xlsx]

## Sheet: Structures
MF	Elemental Symbols	Elemental Counts
C2H4	#VALUE!	1																		40.03
C4H4	#VALUE!	1
C6H8	C	2											NTP	m/z	Molecular Formula	NTP-OAllyl	m/z	Molecular Formula
													U-2'OH	306.03	C9H11N2O8P	U-2'OH-3'OAlly	346.06	C9H11N2O8P
													U(PS)2'OH	322	C9H11N2O7PS	U(PS)2'OH-3'Oally	362.03	C9H11N2O7PS
													U-2'OMe	320.04	C10H13N2O8P	U-2'OMe-3'Oally	360.07	C10H13N2O8P
													U-2'F	308.02	C9H10FN2O7P	U-2'F-3'Oally	348.05	C9H10FN2O7P
													C-2'OH	305.04	C9H12N3O7P	C-2'OH-3'Oally	345.07	C9H12N3O7P
													C(PS)2'OH	321.02	C9H12N3O6PS	C(PS)2'OH-3'Oally	361.05	C9H12N3O6PS
													C-2'OMe	319.06	C10H14N3O7P	C-2'OMe-3'Oally	359.09	C10H14N3O7P
													C-2'F	307.04	C9H11FN3O6P	C-2'F-3'Oally	347.07	C9H11FN3O6P
													A-2'OH	329.05	C10H12N5O6P	A-2'OH-3'Oally	369.08	C10H12N5O6P
													A(PS)2'OH	345.03	C10H12N5O5PS	A(PS)2'OH-3'Oally	385.06	C10H12N5O5PS
													A-2'OMe	343.07	C11H14N5O6P	A-2'OMe-3'Oally	383.1	C11H14N5O6P
													A-2'F	331.05	C10H11FN5O5P	A-2'F-3'Oally	371.08	C10H11FN5O5P
													G-2'OH	345.05	C10H12N5O7P	G-2'OH-3'Oally	385.08	C10H12N5O7P
													G(PS)2'OH	361.02	C10H12N5O6PS	G(PS)2'OH-3'Oally	401.05	C10H12N5O6PS
													G-2'OMe	359.06	C11H14N5O7P	G-2'OMe-3'Oally	399.09	C11H14N5O7P
													G-2'F	347.04	C10H11FN5O6P	G-2'F-3'Oally	387.07	C10H11FN5O6P
													5'-Cy5	469.29	C31H37N2O2
													5’- amino C12 group	280.17	C12H27NO4P
																Example: Fig. S2A | 5'-Cy5rUrUrU rUrU
																	Blocks	N+0 (m/z)
																5' end	5’- amino C12 group	264.17	C12H27NO4P
																1	U-2'OH	306.03	C9H11N2O8P
																2	U-2'OH	306.03	C9H11N2O8P
																3	U-2'OH	306.03	C9H11N2O8P
											Fig. S2A					4	5'-Cy5	469.29	C31H37N2O2
											Blocks in Sequence	N+0 (m/z)				5	U-2'OH	306.03	C9H11N2O8P
																6	U-2'OH	306.03	C9H11N2O8P
											5'-Cy5	469.29	C31H37N2O2			7	U-2'OH	306.03	C9H11N2O8P
										1	U-2'OH	306.03	C9H11N2O8P			8	U-2'OH	306.03	C9H11N2O8P
										2	U-2'OH	306.03	C9H11N2O8P			9	U-2'OH	306.03	C9H11N2O8P
										3	U-2'OH	306.03	C9H11N2O8P			10	U-2'OH	306.03	C9H11N2O8P
										4	U-2'OH	306.03	C9H11N2O8P			11	U-2'OH	306.03	C9H11N2O8P
										5	U-2'OH	306.03	C9H11N2O8P			12	U-2'OH	306.03	C9H11N2O8P
																13	U-2'OH	306.03	C9H11N2O8P
											Calculated m/z (M-H)	1999.44	C76H92N12O42P5			14	U-2'OH	306.03	C9H11N2O8P
											Observed	2002.31				15	U-2'OH	306.03	C9H11N2O8P
																16	U-2'OH	306.03	C9H11N2O8P
																17	U-2'OH	306.03	C9H11N2O8P
																18	U-2'OH	306.03	C9H11N2O8P
																19	U-2'OH	306.03	C9H11N2O8P
																20	U-2'OH	306.03	C9H11N2O8P
																21	A-2'OH-3'Oally	369.08	C10H12N5O6P
																Calculated m/z (M-H)		6917.11	C76H92N12O42P5
																Observed		6919
																M/W		6920.4

## Sheet: Data_1
				Primary Product	Calculated (m/z)	Observed (m/z)	Molecular Weight (Da)	Molecular Formula
			Figure 2B	N	6548.03	6549.2	6551.2	C213H273N41O157P20
				N+A*	6917.11	6919	6920.4
				N+A	6877.08	6879.7	6880.4
				N+U*	6894.09	6896.1	6897.3
				N+U	6854.06	6856.1	6857.3
				N+G*	6933.11	6935.3	6936.4
				N+G	6893.08	6895.3	6896.4
				N+C*	6893.1	6895.3	6896.4
				N+C	6853.07	6855.5	6856.4
				Primary Product	Calculated (m/z)	Observed (m/z)	Molecular Weight (Da)	Molecular Formula
			Figure 2C	N	6548.03	6549.2	6551.2	C213H273N41O157P20
				N+A*	6917.11	6919	6920.4
				N+AA*	7246.16	7246.9	7249.6
				N+AU*	7223.14	7223.9	7226.5
				N+AC*	7222.15	7227.8	7225.6
				N+AG*	7262.16	7262.8	7265.6
				N+U*	6894.09	6896.1	6897.3
				N+UA*	7223.14	7223.9	7226.5
				N+UU*	7200.12	7202.2	7203.5
				N+UC*	7199.13	7204.4	7202.5
				N+UG*	7239.14	7238.8	7242.5
				N+C*	6893.1	6895.3	6896.4
				N+CA*	7222.15	7244.5	7225.6
				N+CU*	7199.13	7204.3	7202.5
				N+CC*	7198.14	7202.7	7201.5
				N+CG*	7238.15	7245.4	7241.6
				N+G*	6933.11	6935.3	6936.4
				N+GA*	7262.16	7263.8	7265.6
				N+GU*	7239.14	7240.2	7242.5
				N+GC*	7238.15	7243.3	7241.6
				N+GG*	7278.16	7284.5	7281.6
				Primary Product	Calculated (m/z)	Observed (m/z)	Molecular Weight (Da)	Molecular Formula
			Figure 3B	N	6548.03	6549.2	6551.2
				N+U*	6894.09	6901.2	6897.3
				N+U	6854.06	6860.2	6857.3
				N+UU*	7200.12	7206.5	7203.5
				N+UU	7160.09	7166.55	7163.5
				N+UUU*	7506.15	7512.2	7509.7
				N+UUU	7466.12	7472.3	7469.7
				N+UUUC*	7811.19	7816.8	7814.9
				N+UUUC	7771.16	7776.3	7774.9
				N+UUUCG*	8156.24	8164.4	8160.1
				Primary Product	Calculated (m/z)	Observed (m/z)	Molecular Weight (Da)
			Figure 3F	N+ACACCUUAAC*	9736.48	9738.85	9741.1
				N+ACACCUUAAC(+A)*	10065.5	10068	10070.3
			Figure	Primary Product	Calculated (m/z)	Observed (m/z)	Molecular Weight (Da)
			4A	N+Am*	6931.13	6932	6934.4
				N+Am	6891.1	6892.9	6894.4
				N+AmAm*	7274.2	7275.9	7277.6
				N+Um*	6908.1	6909.8	6911.4
				N+Um	6867.09	6869.7	6871.4
				N+UmUm*	7227.16	7250.1	7131.6
				N+Gm*	6947.12	6949.4	6950.4
				N+Gm	6907.09	6909.8	6910.4
				N+GmGm*	7306.18	7308.9	7309.6
				N+Cm*	6907.12	6909.9	6910.4
				N+Cm	6867.09	6868.7	6870.4
				N+CmCm*	7226.18	7252.2	7229.6
				N+Af*	6919.11	6921.2	6922.4
				N+Af	6879.08	6880.4	6882.4
				N+AfAf*	7250.16	7253.5	7253.6
				N+Uf*	6896.08	6897.8	6899.3
				N+Uf	6856.05	6857.9	6859.3
				N+UfUf*	7204.1	7206.1	7207.5
				N+Gf*	6935.1	6936.9	6938.4
				N+Gf	6895.07	6900.5	6898.4
				N+GfGf*	7282.14	7291.4	7295.6
				N+Cf*	6895.1	6896.3	6898.3
				N+Cf	6855.07	6860.8	6858.3
				N+CfCf*	7202.14	7207.4	7205.5
				N+A(ps)*	6933.09	6935	6936.4
				N+A(ps)	6893.06	6612.1 / 6879.1	6896.4
				N+A(ps)A(ps)*	7278.12	n/a	7281.7
				N+U(ps)*	6910.06	6911.8	6913.4
				N+U(ps)	6870.03	6611.7 / 6855.6	6873.4
				N+U(ps)U(ps)*	7232.06	n/a	7235.6
				N+G(ps)*	6949.08	6950.8	6952.4
				N+G(ps)	6909.05	6611.9 / 6895.8	6912.4
				N+G(ps)G(ps)*	7310.1	n/a	7313.7
				N+C(ps)*	6909.08	6910.9	6902.4
				N+C(ps)	6869.05	6611.9 / 6853.5	6872.4
				N+C(ps)C(ps)*	7230.1	n/a	7233.7
			Figure	Primary Product	Calculated (m/z)	Observed (m/z)	Molecular Weight (Da)
			4B	N+Ap	6915.1	6916.2	6918.23
				N+Up	6892.07	6893.3	6895.13
				N+Cp	6891.09	6891.37	6894.23
				N+Gp	6931.09	6932.29	6934.23
			Figure	Primary Product	Calculated (m/z)	Observed (m/z)	Molecular Weight (Da)
			4D	N	6548.03	6549.2	6551.2
				N+Af*	6919.08	6924.3	6922.4
				N+AfAf*	7250.13	7256.6	7253.6
				N+AfAfCm*	7569.19	7577.4	7572.8
				N+AfAfCmCm*	7888.25	7894.2	7892
				N+AfAfCmCmUf*	8196.27	8202.2	8200.1
				N+AfAfCmCmUfUf*	8504.29	8508.7	8508.3
				N+AfAfCmCmUfUfUf*	8812.31	8818.1	8816.5
				N+AfAfCmCmUfUfUfCm*	9131.37	9135.9	9135.7
				N+AfAfCmCmUfUfUfCmUf*	9439.39	9443.8	9443.8
				N+AfAfCmCmUfUfUfCmUfAp	9766.46	9772	9770.83
			Figure	Product	Sequence	Calc. (m/z)	Obs. (m/z)	M.W. (Da)
			5D	Oligo 1 - Primary Product (N+5)	N+AAUUC*	6747.94	6749.8	6752.1
				Oligo 1 - Minor Product A (N+4)	N+AAUU	6402.87	6456.85	6406.9
				Oligo 1 - Minor Product B (N+6)	N+AAUUC*(+U)	7053.97	7056.77	7058
				Oligo 2 - Primary Product (N+5)	N+AACUG*	6786.96	6789.9	6791
				Oligo 2 - Minor Product A (N+4)	N+AACU	6401.88	6405.01	6405.9
				Oligo 3 - Primary Product (N+5)	N+CCAAU*	6746.95	6747.78	6751
				Oligo 3 - Minor Product A (N+4)	N+CCAA	6400.89	6419.8	6404.9
				Oligo 3 - Minor Product B (N+6)	N+CCAAU*(+A)	7076	7077.78	7080.3
				Oligo 4 - Primary Product (N+5)	N+UfAUfAUf*	6754.9	6757.7	6759
				Oligo 4 - Minor Product A (N+4)	N+UfAUfA	6406.85	6428.79	6410.9
				Oligo 4 - Minor Product B (N+6)	N+UfAUfAUf*(+A)	7083.95	7086.67	7124.2
				Oligo 5 - Primary Product (N+5)	N+UfUmUfUmUf*	6736.88	6739.6	6741
				Oligo 5 - Minor Product A (N+6)	N+UfUmUfUm	6388.83	6431.76	6392.8

## Sheet: ezRNA Analyzer
		ezRNA Mass Analyzer for Negative Mode MALDI (M-H)
			NTP	m/z	Molecular Formula		NTP-OAllyl	m/z	Molecular Formula
		U	U-2'OH	306.03	C9H11N2O8P	U*	U-2'OH-3'OAlly	346.06	C12H11N2O8P
			U(PS)2'OH	322	C9H11N2O7PS		U(PS)2'OH-3'Oally	362.03	C9H11N2O7PS
			U-2'OMe	320.04	C10H13N2O8P		U-2'OMe-3'Oally	360.07	C10H13N2O8P
			U-2'F	308.02	C9H10FN2O7P		U-2'F-3'Oally	348.05	C9H10FN2O7P
			U-3'-pro	344.04
		C	C-2'OH	305.04	C9H12N3O7P	C*	C-2'OH-3'Oally	345.07	C9H12N3O7P
			C(PS)2'OH	321.02	C9H12N3O6PS		C(PS)2'OH-3'Oally	361.05	C9H12N3O6PS
			C-2'OMe	319.06	C10H14N3O7P		C-2'OMe-3'Oally	359.09	C10H14N3O7P
			C-2'F	307.04	C9H11FN3O6P		C-2'F-3'Oally	347.07	C9H11FN3O6P
			C-3'-pro	343.06
		A	A-2'OH	329.05	C10H12N5O6P	A*	A-2'OH-3'Oally	369.08	C10H12N5O6P
			A(PS)2'OH	345.03	C10H12N5O5PS		A(PS)2'OH-3'Oally	385.06	C10H12N5O5PS
			A-2'OMe	343.07	C11H14N5O6P		A-2'OMe-3'Oally	383.1	C11H14N5O6P
			A-2'F	331.05	C10H11FN5O5P		A-2'F-3'Oally	371.08	C10H11FN5O5P
			A-3'-pro	367.07
		G	G-2'OH	345.05	C10H12N5O7P	G*	G-2'OH-3'Oally	385.08	C10H12N5O7P
			G(PS)2'OH	361.02	C10H12N5O6PS		G(PS)2'OH-3'Oally	401.05	C10H12N5O6PS
			G-2'OMe	359.06	C11H14N5O7P		G-2'OMe-3'Oally	399.09	C11H14N5O7P
			G-2'F	347.04	C10H11FN5O6P		G-2'F-3'Oally	387.07	C10H11FN5O6P
			G-3'-pro	383.06
		5' end	5'-Cy5	469.29	C31H37N2O2
			5’- amino C12 group	264.17	C12H27NO3P
		Example: Fig. S2A | 5'-Cy5rUrUrU rUrU
			Blocks	N+0 (m/z)
		5' end	5'-Phos	17.01
		1	A-2'OH	329.05	C10H12N5O6P
		2	C-2'OH	305.04	C9H12N3O7P
		3	A-2'OH	329.05	C10H12N5O6P
		4	A-2'OH	329.05	C10H12N5O6P
		5	G-2'OH	345.05	C10H12N5O7P
		6	C-2'OH	305.04	C9H12N3O7P
		7	A-2'OH	329.05	C10H12N5O6P
		8	C-2'OH	305.04	C9H12N3O7P
		9	A-2'OH	329.05	C10H12N5O6P
		10	C-2'OH	305.04	C9H12N3O7P
		11	U-2'OH	306.03	C9H11N2O8P
		12	A-2'OH	329.05	C10H12N5O6P
		13	A-2'OH	329.05	C10H12N5O6P
		14	A-2'OH	329.05	C10H12N5O6P
		15	U-2'OH	306.03	C9H11N2O8P
		16	U-2'OH	306.03	C9H11N2O8P
		17	U-2'F	308.02	C9H10FN2O7P
		18	U-2'OMe	320.04	C10H13N2O8P
		19	U-2'F	308.02	C9H10FN2O7P
		20	U-2'OMe	320.04	C10H13N2O8P
		21
		22
		23
		24
		25
		26
		27
		28
		29
		30
		31
		Calculated m/z (M-H)		6388.83		C213H273N41O157P20
		Observed		7246
		M/W		6551.2
